# Supplementary material for: Beyond Uncertainty: Establishing the Oda Strategy for the Treatment of Acute Aortic Dissection
Source: J Clin Med. 2025 Aug 5;14(15):5509. doi: 10.3390/jcm14155509 (PMC12347240; doi:10.3390/jcm14155509)
Supplement: Supplementary file 1 [file jcm-14-05509-s001.zip]

Archive with 1 entries (1 files):
- jcm-3680447-supplementary.pdf
